# Supplementary material for: A cross‐sectional clinical study in women to investigate possible genotoxicity and hematological abnormalities related to the use of black cohosh botanical dietary supplements
Source: Environ Mol Mutagen. 2022 Nov 28;63(8-9):389–99. doi: 10.1002/em.22516 (PMC10018809; doi:10.1002/em.22516)
Supplement: Supplementary file 7 — Appendix S1: Supporting Information. [file EM-63-389-s003.xlsx]

## Sheet: BCE constituents-study samples
Lot	Type of Sample	Labelled amount per unit	Bulk/Tablet/Capsule	Protocatechuic Acid	Caffeic Acid	Magnoflorine	Prim-O-Glucosylcimifugin	Ferulic Acid	Isoferulic Acid	Cimifugin	Allocryptopine	Formononetin	Cimicifugoside H-1	26-Deoxycimicifugoside	Combined 27-Deoxyactein/Actein	Combined Actein/27-Deoxyactein	Cimiracemoside C
Number		Black Cohosh Extract (mg)	Weight (g)	ug/g a,b	ug/g a,b	ug/g a,b	ug/g a,b	ug/g a,b	ug/g a,b	ug/g a,b	ug/g a,b	ug/g a,b	ug/g a,b	ug/g a,b	ug/g a,b,c	ug/g a,b,d	ug/g a,b
5AN1300	Tablet	40	0.33361	ND	ND	ND	ND	ND	181.349	ND	ND	BLOD	ND	158.868	512.575	878.271	208.327
5BN1561	Tablet	40	0.33192	ND	ND	ND	ND	ND	189.805	ND	ND	BLOD	ND	140.998	471.499	831.526	210.894
437401	Tablet (remifemin)	20 mg x2	0.28326	ND	ND	ND	ND	ND	ND	ND	ND	ND	ND	BLOD	BLOD	374.215	BLOD
541061	Tablet (remifemin)	Not provided	0.28402	ND	ND	ND	ND	ND	102.458	ND	ND	ND	ND	BLOD	108.619	459.475	BLOD
5JN1907	Tablet	40	0.32662	ND	ND	ND	ND	BLOD	160.737	ND	ND	BLOD	ND	106.087	324.536	665.911	172.984
27878 2G F1	Tablet	40	0.33326	ND	BLOD	ND	ND	ND	151.533	ND	ND	BLOD	ND	81.918	294.065	625.638	90.0198
5CN1255	Tablet	40	0.33992	BLOD	BLOD	ND	ND	BLOD	169.157	BLOD	BLOD	BLOD	ND	138.856	429.513	776.653	188.28
552731	Tablet (remifemin)	Not provided	0.27776	ND	ND	ND	ND	ND	ND	ND	ND	BLOD	ND	BLOD	BLOD	379.824	BLOD
6EN2090	Tablet	Not provided	0.34033	ND	ND	ND	ND	ND	145.594	ND	ND	BLOD	BLOD	273.264	587.665	959.363	224.782
18126	Capsule	50	0.68998	ND	ND	ND	ND	ND	72.4659	BLOD	BLOD	ND	247.833	ND	172.469	337.691	94.9303
214490250	Capsule	135 and 40	0.66827	BLOD	258.129	ND	102.503	196.029	42.8719	285.813	BLOD	BLOD	1855.54	219.223	1099.85	1414.1	176.575
20038603	Capsule	540	0.68284	343.419	59.1647	ND	ND	BLOD	1069.06	ND	BLOD	BLOD	BLOD	ND	2028.29	2496.92	929.94
0930X 100 419133	Capsule	Not provided	0.56856	BLOD	BLOD	ND	ND	BLOD	8.1	BLOD	BLOD	ND	532.046	BLOD	51	685.943	104.65
131171	Capsule	40	0.42522	ND	BLOD	ND	ND	BLOD	63.6141	228.117	BLOD	ND	126.993	ND	BLOD	161.093	ND
Not provided	Capsule	135 and 40	0.65712	BLOD	254.139	ND	101.199	187.18	36.2187	286.858	BLOD	BLOD	1963.11	190.224	1247.87	1590.27	174.245
410039	Capsule	100	0.54858	BLOD	73.6447	ND	ND	113.019	332.677	ND	BLOD	BLOD	BLOD	ND	1266.91	1640.6	602.465
3966F 01970	Capsule	40	0.4044	BLOD	BLOD	ND	ND	BLOD	186.696	BLOD	ND	ND	BLOD	ND	274.481	552.671	129.822
SW1344 B21408	Capsule	540	0.69505	205.021	92.7991	301.417	1395.58	595.641	466.154	920.797	BLOD	BLOD	BLOD	1496.3	1330.84	1676.14	53.881
429900-01	softgel capsule	40	0.9264	BLOD	ND	ND	ND	BLOD	31.5199	BLOD	15.4901	ND	ND	ND	151.123	277.958	60.9888
a. The concentrations were determined utilizing solvent standard curves in ug/mL. The determined concentrations were then converted to ug/g utilzing the extraction volume (5 mL) and the sample weight.
b. Results reported as ug of analyte per g of initial material used (bulk, tablet, capsule, softgel). Unable to calculate based on g of black cohosh extract since this was not provided for all samples.
c. In the samples 27-deoxyactein and actein co-eluted. This concentration represents the area of the combined peak quantitated utilizing the 27-Deoxyactein standard curve.
d. In the samples 27-deoxyactein and actein co-eluted. This concentration represents the area of the combined peak quantitated utilizing the actein standard curve.
The limit of dectection (LOD) was determined as 3x the SD of the LLOQ standards. For Prim-O-Glucosylcimifugin one of the LLOQ standards was excluded due to high %RE, so a LOD could not be calculated.
All samples whose concentrations were below the lower limit of quantitation and above the LOD are reported in italicized font. The italicized font represents a value that is an estimated concentration that is extrapolated below the LLOQ.
All samples whose concentrations were above the upper limit of quantitation are reported in bold and italicized font. The bold and italicized font represents a value that is an estimated concentration that is extrapolated above the ULOQ.
All samples whose concentrations were below the LOD are reported as BLOD.
All samples who didn't have a peak detected are reported as ND.
NA: not applicable
